# Supplementary material for: Novel 177Lu-Labeled [Thz14]Bombesin(6–14) Derivatives with Low Pancreas Accumulation for Targeting Gastrin-Releasing Peptide Receptor-Expressing Cancer
Source: Pharmaceuticals (Basel). 2025 Mar 23;18(4):449. doi: 10.3390/ph18040449 (PMC12030706; doi:10.3390/ph18040449)
Supplement: Supplementary file 1 [file pharmaceuticals-18-00449-s001.zip]

Archive with 1 entries (1 files):
- pharmaceuticals-3540589-supplementary.pdf
